# Supplementary material for: A Dual Valorization Strategy of Barley Straw for the Development of High-Performance Bio-Based Polyurethane Foams
Source: Polymers (Basel). 2025 Nov 26;17(23):3142. doi: 10.3390/polym17233142 (PMC12694198; doi:10.3390/polym17233142)
Supplement: Supplementary file 1 [file polymers-17-03142-s001.zip]

Archive with 1 entries (1 files):
- polymers-3987616-supplementary.pdf
